# Supplementary material for: Specific Mycobacterium tuberculosis Strain Circulating in Prison Revealed by Cost-Effective Amplicon Sequencing
Source: Microorganisms. 2024 May 15;12(5):999. doi: 10.3390/microorganisms12050999 (PMC11123834; doi:10.3390/microorganisms12050999)
Supplement: Supplementary file 1 [file microorganisms-12-00999-s001.zip]

Archive with 1 entries (1 files):
- microorganisms-2927840-supplementary.pdf
